# Supplementary material for: Knowledge, Perceptions, Attitudes, and Practices of Dog and Cat Owners Regarding Skin Tumors: A Cross-Sectional Study
Source: Vet Sci. 2025 Oct 22;12(11):1020. doi: 10.3390/vetsci12111020 (PMC12656767; doi:10.3390/vetsci12111020)
Supplement: Supplementary file 1 [file vetsci-12-01020-s001.zip]

Archive with 1 entries (1 files):
- vetsci-3925883-supplementary.pdf
